# Supplementary material for: Deciphering Lipid Metabolic Landscape of Sorafenib-Treated Hepatocellular Carcinoma by Mass Spectrometry Imaging and Transcriptomics
Source: Biomolecules. 2026 May 2;16(5):675. doi: 10.3390/biom16050675 (PMC13204014; doi:10.3390/biom16050675)
Supplement: Supplementary file 1 [file biomolecules-16-00675-s001.zip]

Archive with 1 entries (1 files):
- biomolecules-4249909-supplementary.pdf
